# Supplementary material for: Low-Dose Chidamide Treatment Displays Sex-Specific Differences in the 3xTg-AD Mouse
Source: Biomolecules. 2023 Aug 29;13(9):1324. doi: 10.3390/biom13091324 (PMC10526199; doi:10.3390/biom13091324)
Supplement: Supplementary file 1 [file biomolecules-13-01324-s001.zip]

Archive with 1 entries (1 files):
- biomolecules-2476970-supplementary.pdf
